# Supplementary material for: Assessment of General Toxicity of the Glycyrrhiza New Variety Extract in Rats
Source: Plants (Basel). 2021 Jun 1;10(6):1126. doi: 10.3390/plants10061126 (PMC8229005; doi:10.3390/plants10061126)
Supplement: Supplementary file 1 [file plants-10-01126-s001.zip]

Archive with 1 entries (1 files):
- plants-1231393-Final Supplementary Materials and Methods (Plants).pdf
